# Supplementary material for: The Contribution of Plant Dioxygenases to Hypoxia Signaling
Source: Front Plant Sci. 2020 Jul 8;11:1008. doi: 10.3389/fpls.2020.01008 (PMC7360844; doi:10.3389/fpls.2020.01008)
Supplement: Supplementary file 1 [file Table_1.xlsx]

## Sheet: Foglio2
					Effect of low oxygen stress in gene expression
Families	Cofactors	Fe coordination	Function	Name	Locus	0% O2	Submergence	GEO Accession	References
Cathecol Dioxygenaes	Fe(II) or FE(III)	Two His residues and two Tyr or one Asp/Glu residue	aromatic rings metabolism
Rieske dioxygenases	Fe(II); NADPH	Two His and one acid residue	aromatic hydrocarbon metabolism
Carotenoid cleavage dioxygenases	Fe(II)	Four His residues	SLs Biosynthesis
Lypoxygenses	Fe(II)	Three His residues	JA Biosynthesis	13-LOX	LOC_Os02g10120.1	-0.00872612	-7.9099	GSE6908; GSE18930	Lasanthi-Kudahettige et al. 2007; Mustroph et al. 2010
					LOC_Os12g37320	-0.27373	-1.50134	GSE6908; GSE18930	Lasanthi-Kudahettige et al. 2007; Mustroph et al. 2010
					LOC_Os12g37260	-0.286193	-2.60937	GSE6908; GSE18930	Lasanthi-Kudahettige et al. 2007; Mustroph et al. 2010
					LOC_Os02g10120	-0.00872612	-7.9099	GSE6908; GSE18930	Lasanthi-Kudahettige et al. 2007; Mustroph et al. 2010
					LOC_Os08g39850	-0.812997	2.93006	GSE6908; GSE18930	Lasanthi-Kudahettige et al. 2007; Mustroph et al. 2010
					LOC_Os08g39840	-1.72262	5.5855	GSE6908; GSE18930	Lasanthi-Kudahettige et al. 2007; Mustroph et al. 2010
Thiol dioxygenases	Fe(III)	Three His residues (not directly demonstrated)	Cysteine Oxidation	PCO	AT5G15120	4.3162	4.26121	GSE16222; GSE24077	Banti et al. 2009; Lee et al. 2010
					AT5G39890	4.84661	2.33501	GSE16222; GSE24077	Banti et al. 2009; Lee et al. 2010
					LOC_Os08g37470	2.90012	0.0166283	GSE6908; GSE18930	Lasanthi-Kudahettige et al. 2007; Mustroph et al. 2010
					LOC_Os09g29480	2.60847	-0.27168	GSE6908; GSE18930	Lasanthi-Kudahettige et al. 2007; Mustroph et al. 2010
					LOC_Os03g45250	5.17214	2.5712	GSE6908; GSE18930	Lasanthi-Kudahettige et al. 2007; Mustroph et al. 2010
					LOC_Os12g42860	0.745668	2.21584	GSE6908; GSE18930	Lasanthi-Kudahettige et al. 2007; Mustroph et al. 2010
					LOC_Os01g09030	2.87912	3.98427	GSE6908; GSE18930	Lasanthi-Kudahettige et al. 2007; Mustroph et al. 2010
2-Oxoglutarate (2OG)-dependent dioxygenases	Fe(II)	Two His and one acidic residue	GA Biosynthesis	GA20ox	LOC_Os01g66100	1.67038	-0.617424	GSE6908; GSE18930	Lasanthi-Kudahettige et al. 2007; Mustroph et al. 2010
					LOC_Os03g63970	0.330036	3.78689	GSE6908; GSE18930	Lasanthi-Kudahettige et al. 2007; Mustroph et al. 2010
					LOC_Os03g42130	-1.00568	-1.75173	GSE6908; GSE18930	Lasanthi-Kudahettige et al. 2007; Mustroph et al. 2010
					LOC_Os05g34854	5.38982	-0.118301	GSE6908; GSE18930	Lasanthi-Kudahettige et al. 2007; Mustroph et al. 2010
				GA2ox	LOC_Os01g55240	0.989471	-1.2984	GSE6908; GSE18930	Lasanthi-Kudahettige et al. 2007; Mustroph et al. 2010
					LOC_Os04g44150	-1.76503	-0.0552855	GSE6908; GSE18930	Lasanthi-Kudahettige et al. 2007; Mustroph et al. 2010
					LOC_Os05g48700	4.1014	0.0562487	GSE6908; GSE18930	Lasanthi-Kudahettige et al. 2007; Mustroph et al. 2010
					AT1G30040	0.555412	1.73946	GSE16222; GSE24077	Banti et al. 2009; Lee et al. 2010
					AT4G21200	0.211366	-1.01353	GSE16222; GSE24077	Banti et al. 2009; Lee et al. 2010
			ABA Biosynthesis	NCED	LOC_Os02g47510	-0.443624	-3.78043	GSE6908; GSE18930	Lasanthi-Kudahettige et al. 2007; Mustroph et al. 2010
					LOC_Os12g24800	-0.229107	-1.60399	GSE6908; GSE18930	Lasanthi-Kudahettige et al. 2007; Mustroph et al. 2010
					LOC_Os12g42280	0.0362358	-2.13355	GSE6908; GSE18930	Lasanthi-Kudahettige et al. 2007; Mustroph et al. 2010
					AT3G14440	-1.75633	-1.19293	GSE16222; GSE24077	Banti et al. 2009; Lee et al. 2010
			Ethylene Biosynthesis	ACO	LOC_Os09g27820	0.105996	-3.87337	GSE6908; GSE18930	Lasanthi-Kudahettige et al. 2007; Mustroph et al. 2010
					AT2G19590	3.61001	3.79109	GSE16222; GSE24077	Banti et al. 2009; Lee et al. 2010
			Histone demethylation	Jumonji-C demethylase	LOC_Os01g67970	1.51935	0.337552	GSE6908; GSE18930	Lasanthi-Kudahettige et al. 2007; Mustroph et al. 2010
					LOC_Os05g10770	1.00329	0.490552	GSE6908; GSE18930	Lasanthi-Kudahettige et al. 2007; Mustroph et al. 2010
					LOC_Os02g01940	1.38229	1.54823	GSE6908; GSE18930	Lasanthi-Kudahettige et al. 2007; Mustroph et al. 2010
					LOC_Os05g23670	1.40963	0.253725	GSE6908; GSE18930	Lasanthi-Kudahettige et al. 2007; Mustroph et al. 2010
					LOC_Os11g36450	1.54891	1.47821	GSE6908; GSE18930	Lasanthi-Kudahettige et al. 2007; Mustroph et al. 2010
Supplemental table S1: Classification of plant dioxygenases and effect of low oxygen stress on their mRNA levels in Arabidopsis and rice. Dioxygenases are classified based on type of cofactors, metal iron coordination and function in the plant cell. A list of genes encoding for dioxygenases affected by low oxygen stress, identified with the aid of the Genevestigator (Hruz et al., 2008), is report…
